# Supplementary material for: Identification of DNA methylation biomarkers with potential to predict response to neoadjuvant chemotherapy in triple-negative breast cancer
Source: Clin Epigenetics. 2021 Dec 18;13:226. doi: 10.1186/s13148-021-01210-6 (PMC8684655; doi:10.1186/s13148-021-01210-6)
Supplement: Supplementary file 3 — Additional file 3. Supplementary Tables [file 13148_2021_1210_MOESM3_ESM.xlsx]

## Sheet: S1 Patient Information
Supplementary Table S1: SETUP Study demographic information
# Basic cohort clinical information used in this study, summarised by responder group
	Complete Responder	Partial Responder	Non-Responder	Total	P value (Partial responder considered as non-responders)	P value (Partial responders excluded)
Sample no. (n = 32)
Diagnostic (A)	12	13	7	32
Mid-NAC (B)	8	9	5	22
Post-NAC (C)	1	2	2	5
Normal tissue (N)	2	2	0	4
Age, median (range)	47.6 (25-69)	45.9 (30-58)	50.5 (36-67)	47.5 (25-69)	0.105 β	0.564 β
Grade at diagnosis (%)
2A	2 (6.3%)	1 (3.1%)	0	3 (9.4%)
2B	4 (12.5%)	2 (6.3%)	4 (12.5%)	10 (31.3%)
3A	4 (12.5%)	4 (12.5%)	3 (9.4%)	11 (34.4%)
3B	1 (3.1%)	0	0	1 (3.1%)
3C	1 (3.1%)	6 (18.8%)	0	7 (21.9%)
Grade post-NAC (%)
pCR	12 (37.5%)	0	0	12 (37.5%)
1A	0	5 (15.6%)	0	5 (15.6%)
1B	0	1 (3.1%)	0	1 (3.1%)
2A	0	5 (15.6%)	0	5 (15.6%)
2B	0	1 (3.1%)	3 (9.4%)	4 (12.5%)
3A	0	1 (3.1%)	2 (6.3%)	3 (9.4%)
3B	0	0	0	0
3C	0	0	2 (6.3%)	2 (6.3%)
Death from disease (%, n = 32)	2 (6.3%)	5 (15.6%)	4 (12.5%)	11 (34.4%)	0.139 γ	0.129 γ
β Welch t-test
γ The Fisher exact test comparing the proportion of patients that relapsed/died

## Sheet: S2 Patient Information Extended
Supplementary Table S2: Additional characterization of patient samples
# All clinical and other details for each patient individually
Sample_Name	Tissue	Treatment_Info	Pam50	Path_CR	Age	PET_SUV_Baseline	SUV_Reduction_After_First_chemo	Baseline_Path	Baseline_Path_Grade	Baseline_Path_Vascular_Invasion	Baseline_Clinical_TNM_Stage	Final_Path_TNM_Stage	Response	Relapse	Time_to_relapse_Days	Days_on_study_without_relapse	Dead	Days_on_study_without_death	Prognosis	Event_before_2.5_years	Event_free_after_5_years	Disease_free_survival_months
AF013_Tissue_A	A	FEC/TAX	LumB	No	56	3	100	ILC/LCIS	2	1	3A	2A	Partial	No		4904	No	4975	NonResponder	No	Yes	164
AF013_Tissue_B	B		LumA
AF013_Tissue_C	C		Normal
BH174_Tissue_A	A	FEC/TAX	LumB	No	35	15.2	36	IDC	3	1	2B	2B	Non	No		1130	No	1147	NonResponder	No	No	38
BH174_Tissue_B	B		Basal
BT084_Normal_N	Normal
BT084_Tissue_A	A	TAX/FEC	Basal	Yes	45	14.4	92	IDC	3	0	2B		Complete	No		2269	No	2269	Responder	No	Yes	76
BT084_Tissue_B	B		Normal
CC046_Tissue_A	A	TAX/FEC	Basal	No	58	10.1	35	IDC	3	1	3A	3C	Non	Yes	528		Yes	547	NonResponder	Yes	No	18
CC046_Tissue_C	C		Basal
CM102_Normal_N	Normal
CM102_Tissue_A	A	TAX/FEC	Basal	No	44	23.6	94	IDC	2	0	2B	2A	Partial	Yes	2078		Yes	2105	NonResponder	Yes	No	52
CM102_Tissue_B	B		Basal
DB125_Tissue_A	A	TAX/FEC	Her2	No	69	7.6	100	IDC	2	0	3C	1A	Partial	Yes	2151	2151	No	2151	NonResponder	Yes	No	67
EH093_Tissue_A	A	FEC/TAX	Her2	No	57	3	57	IDC	3	0	2B	1B	Partial	No		2806	No	2806	NonResponder	No	Yes	94
EL197_Tissue_A	A	FEC/TAX	Basal	Yes	41	10.8	80	IDC	3	0	2A		Complete	No		490	No	490	Responder	Yes	No	17
EL197_Tissue_B	B		LumA
JR058_Tissue_A	A	TAX/FEC	LumB	No	39	7.4	80	IDC	3	0	3A	3A	Non	Yes	887		Yes	1172	NonResponder	Yes	No	30
JS207_Tissue_A	A	FEC/TAX	Her2	No	67	9.5	0	IDC	3	0	3C	2A	Partial	No		378	No	378	NonResponder	Yes	No	13
JS207_Tissue_B	B		Her2
LK051_Tissue_A	A	FEC/TAX	Basal	Yes	50	7.76	88	IDC	3	1	3A		Complete	No		4126	No	4126	Responder	No	Yes	138
LL053_Tissue_A	A	FEC/TAX	LumB	Yes	45	6.22	72	IDC	3	0	2A		Complete	Yes	1807		Yes	3385	Responder	Yes	No	60
LL053_Tissue_B	B		LumA
LO170_Tissue_A	A	FEC/TAX	LumB	Yes	50	12	100	IDC	3	0	3C		Complete	No		1181	No	1199	Responder	No	No	40
LO170_Tissue_B	B		LumA
MD193_Tissue_A	A	FEC/TAX	Basal	No	49	23.2	100	IDC	3	0	2A	1A	Partial	No		783	No	793	NonResponder	Yes	No	26
MD193_Tissue_B	B		LumA
MG098_Tissue_A	A	TAX/FEC	LumB	Yes	54	14.5	81	IDC	3	0	3B		Complete	Yes	233		Yes	904	Responder	Yes	No	8
MG098_Tissue_B	B		LumB
MM139_Tissue_A	A	TAX/FEC	Basal	No	66	15.8	100	IDC	3	0	2B	1A	Partial	No		1404	No	1424	NonResponder	No	No	47
MM139_Tissue_B	B		LumA
MS168_Tissue_A	A	FEC/TAX	Her2	No	40	18.5	78	IDC	3	0	2B	3A	Non	No		1137	No	1154	NonResponder	No	No	38
MS168_Tissue_B	B		LumA
MV158_Tissue_A	A	FEC/TAX	Basal	No	36	7.1	56	IDC	3	0	3C	3A	Partial	Yes	353		Yes	443	NonResponder	Yes	No	12
MV158_Tissue_B	B		LumA
NH032_Tissue_A	A	FEC/TAX	Basal	No	58	6.43	37	ILC	2	0	3A	3C	Non	Yes	297	297	Yes	387	NonResponder	Yes	No	9
NH032_Tissue_B	B		Basal
NH032_Tissue_C	C		Basal
NS028_Tissue_A	A	FEC/TAX	Basal	No	32	8.6	58	idc	3	0	3A	1A	Partial	Yes	747	747	Yes	1653	NonResponder	Yes	No	24
NS028_Tissue_B	B		Normal
PR068_Normal_N	Normal
PR068_Tissue_A	A	FEC/TAX	Basal	No	44	5.1	35	IDC	3	0	3C	2A	Partial	Yes	325		Yes	644	NonResponder	Yes	No	11
RD061_Tissue_A	A	TAX/FEC	Basal	Yes	49	25.5	95	IDC	3	0	2B		Complete	No		1940	No	1967	Responder	No	Yes	64
RD061_Tissue_B	B		LumA
RP186_Tissue_A	A	FEC/TAX	Basal	No	56	24.7	72	IDC	3	0	3C	2A	Partial	No		633	Yes	808	NonResponder	Yes	No	27
RP186_Tissue_B	B		LumA
SF082_Normal_N	Normal
SF082_Tissue_A	A	FEC/TAX	LumA	Yes	47	14.2	72	IDC	3	0	2B		Complete	No		3082	No	3128	Responder	No	Yes	102
SF082_Tissue_B	B		LumB
SH196_Tissue_A	A	FEC/TAX	Basal	Yes	25	26	100	IDC	3	0	3A		Complete	No		483	No	490	Responder	Yes	No	16
SH201_Tissue_A	A	FEC/TAX	Basal	Yes	51		100	IDC	3	0	3A	1A	Partial	Yes	717		No	727	NonResponder	Yes	No	24
SI114_Tissue_A	A	FEC/TAX	Basal	No	40	25.6	0	IDC	3	0	3C	2B	Partial	No		1923	No	1950	NonResponder	No	Yes	64
SI114_Tissue_B	B		Basal
SI114_Tissue_C	C		Basal
SN107_Tissue_A	A	FEC/TAX	Her2	No	37	15.5	72	IDC	3	1	2B	2B	Non	Yes	595		Yes	854	NonResponder	Yes	No	20
SN107_Tissue_B	B		Her2
SS066_Tissue_A	A	FEC/TAX	Her2	Yes	40	10.2	92	IDC	3	1	3A		Complete	No		3220	No	3267	Responder	No	Yes	108
VP035_Tissue_A	A	TAX/FEC	Her2	Yes	30	26.6	93	IDC	3	1			Complete	No		4209	No	4270	Responder	No	Yes	141
VP035_Tissue_C	C		LumA
VS065_Tissue_A	A	TAX/FEC	LumA	Yes	48	1.58	6	IDC	2	0	2B		Complete	No		3710	No	3764	Responder	No	Yes	124
VS065_Tissue_B	B		LumA
VT191_Tissue_A	A	FEC/TAX	LumA	No	59	3.7	13% increase	IDC	3	0	2B	2B	Non	No		857	No	868	NonResponder	Yes	No	28
VT191_Tissue_B	B		LumA

## Sheet: S3 DMPs
Supplementary Table S3: 92 significant differentially methylated probes between responders and non-responders
# DMPs with FDR<0.1 between responder and non-responder groups
CpG Site	Chromosome	Position	Strand	UCSC RefGene Name	UCSC RefGene Group α	Relation to Island β	Complete Responder Average	Standard Deviation	Non-Responder Average	Standard Deviation	P.Value	adj.P.Val	BT084_A	EL197_A	LK051_A	LL053_A	LO170_A	MG098_A	RD061_A	SF082_A	SH196_A	SS066_A	VP035_A	VS065_A	BH174_A	CC046_A	JR058_A	MS168_A	NH032_A	SN107_A	VT191_A		Partial Responder Average	Standard Deviation	AF013_A	CM102_A	DB125_A	EH093_A	JS207_A	MD193_A	MM139_A	MV158_A	NS028_A	PR068_A	RP186_A	SH201_A	SI114_A
cg09272992	chr7	150497601	+	TMEM176B	5'UTR	Island	5.33634	1.68724	33.8095	16.4713	5.90968e-09	0.00237039	5.56061	4.78698	3.25522	5.90866	5.72389	5.84201	4.27453	4.53097	5.51264	3.81828	4.58069	10.2416	38.4658	45.74	4.38959	39.8616	59.1276	27.7138	21.3682		24.0713	18.1527	5.73641	4.22993	37.0526	50.3501	39.3872	35.5684	42.7037	5.41784	4.62431	5.46576	46.483	30.8277	5.08025
cg12927990	chr18	56887320	+	GRP	TSS200	Island	3.28109	1.35225	30.653	15.3188	3.01138e-09	0.00237039	2.76629	2.7566	1.9154	7.32038	3.80714	2.25713	3.1798	2.55718	2.27126	3.2096	3.80933	3.52304	30.2044	21.2513	21.1811	17.9723	56.7847	16.2182	50.9589		19.9863	23.4401	47.8263	16.8516	5.54184	7.30689	4.98308	3.36056	69.6255	4.06683	3.93456	62.3744	2.75398	29.373	1.82284
cg13933835	chr2	98963440	+	CNGA3	5'UTR	Island	2.83912	2.37908	38.2332	15.4659	1.4254e-08	0.00381154	2.40817	3.07475	1.55076	10.2679	2.5154	1.67061	3.85083	1.5753	1.91132	0.752502	1.60447	2.88741	25.7636	18.1686	60.9603	37.3885	60.7031	28.8377	35.8108		32.3674	19.7494	48.7588	50.9873	36.0445	43.3289	55.8561	5.77296	59.5193	5.542	37.5364	41.1389	2.01567	9.49353	24.7815
cg21309147	chr17	37382234	+	STAC2	TSS1500	Island	5.61005	1.68574	24.917	11.3668	2.26074e-08	0.00453394	5.74022	4.27862	6.85184	7.63759	8.99831	6.16114	3.38423	3.41134	4.45091	4.32549	5.11276	6.9682	23.9159	12.6235	41.0089	24.4981	7.04574	27.4781	37.8489		18.1255	14.8796	17.8003	7.18106	39.6647	47.1444	7.23726	5.59659	42.6314	11.3895	8.07832	12.6534	25.9776	5.84281	4.43407
cg07769074	chr7	150497760	+	TMEM176B	TSS200	Island	3.9387	1.07721	32.8894	17.9234	4.1042e-08	0.00587064	3.21188	5.02597	4.35879	5.33413	3.95375	4.04091	3.10422	2.84463	3.21426	2.67617	3.20843	6.29124	38.0364	44.6137	2.80311	43.1	60.1092	16.2414	25.322		22.9792	15.2538	40.9763	2.22159	15.979	41.3644	37.9225	33.1135	25.9982	6.32829	14.7323	5.36954	45.0211	26.5691	3.13405
cg16976370	chr4	46995821	+	GABRA4	TSS1500	Island	3.93944	2.87974	26.1216	13.9472	4.39088e-08	0.00587064	2.7984	3.48297	2.63644	6.74555	12.1761	2.10748	1.97691	1.82917	2.7371	3.13586	1.9782	5.66918	29.9261	40.099	5.06303	16.3892	43.0167	11.5166	36.8407		26.403	24.1886	18.5851	56.5684	7.78182	32.425	27.4282	2.31954	53.131	7.03348	72.1734	56.0328	3.60348	3.67468	2.48264
cg04861380	chr7	150497663	+	TMEM176B	TSS200	Island	5.3531	0.979273	29.6543	15.877	5.78475e-08	0.00662937	5.56399	4.77178	3.61711	6.31465	5.40432	6.07087	5.80844	6.58957	5.14554	3.3103	5.44587	6.19471	30.4168	43.0987	4.33603	28.9552	57.107	27.5658	16.1006		21.4905	16.6826	8.3521	5.84751	34.2163	46.6954	37.8509	31.6084	44.8756	5.81854	6.02485	4.55199	38.8527	9.89223	4.79029
cg05404625	chr7	150497460	-	TMEM176B	5'UTR	Island	20.0101	5.41275	50.3911	15.6052	1.24857e-07	0.011129	19.9182	25.7237	13.4829	26.1907	25.6731	19.382	15.5536	13.2566	21.8479	10.9077	20.8818	27.3033	58.5626	59.6039	16.6887	60.8363	66.3982	44.8345	45.8134		37.6203	18.7143	23.6138	12.2322	57.7606	58.6268	59.0277	58.1222	53.0958	27.7035	17.4841	12.5965	53.7937	36.19	18.8176
cg06873316	chr11	20690682	+	NELL1	TSS1500	Island	4.80649	4.82562	36.8818	17.01	1.18537e-07	0.011129	3.11838	5.01962	3.09208	20.406	4.67019	2.38905	2.99731	2.41466	2.28216	3.09343	2.50186	5.69313	26.4918	56.3605	19.9133	11.4099	59.6191	38.4502	45.9274		24.712	20.2464	5.67364	50.2775	41.2074	46.7696	45.2287	4.22392	17.924	3.36122	13.0809	57.4884	3.07458	30.5812	2.36454
cg19015497	chr17	37382237	+	STAC2	TSS200	Island	5.69094	2.16216	22.1458	10.2392	1.6741e-07	0.0122088	6.75906	5.85357	6.90555	7.03669	8.82255	4.01938	2.97652	3.18059	4.27527	4.95684	3.545	9.96022	18.4866	14.9414	28.2969	21.3617	6.08594	24.561	41.2873		18.9405	18.2951	46.9812	4.71769	37.8576	48.6769	5.10668	5.35757	49.943	9.17481	5.94595	9.3811	13.301	5.71655	4.06623
cg24131595	chr18	56887310	+	GRP	TSS200	Island	6.04527	2.11999	32.1021	12.071	1.53e-07	0.0122088	6.52294	7.17077	3.4472	11.4652	5.94167	6.76197	5.3816	3.77618	5.44147	3.12309	6.3779	7.1332	31.4285	23.9082	33.3718	28.634	54.324	12.6916	40.3569		21.0398	18.1593	44.0941	28.8466	9.92082	9.96506	10.3998	7.96485	57.4132	6.65925	9.55849	52.5387	6.31533	25.3725	4.46923
cg02244695	chr7	150497346	-	TMEM176B	5'UTR	Island	14.221	2.7596	45.0032	19.5254	1.9117e-07	0.0126614	12.7322	12.507	13.9692	16.7232	15.851	15.0334	11.4782	12.0605	12.7948	11.1444	14.895	21.4628	53.9347	61.2342	8.86896	42.6281	74.3309	40.6419	33.3835		33.0634	18.7829	13.9645	14.1771	53.6812	56.3204	49.6548	49.3721	55.3076	16.1298	12.9597	16.3896	52.5368	28.4883	10.8419
cg14750277	chr8	73164024	-			Island	7.06014	3.67345	36.9781	10.6141	2.05183e-07	0.0126614	5.99775	16.4003	6.73662	9.65749	8.40552	4.12634	2.94322	5.45404	5.47129	3.45456	4.92819	11.1464	14.3388	39.177	48.1213	34.5258	45.854	33.023	43.8072		26.1434	17.7242	23.3626	46.9852	23.4582	25.6988	47.8265	5.33731	29.3591	26.7516	26.6091	65.2057	4.73057	10.7035	3.8352
cg18368820	chr7	150497367	-	TMEM176B	5'UTR	Island	4.58718	1.29436	30.2005	19.5503	3.04175e-07	0.0173925	5.4945	4.79281	2.39845	6.58101	5.04672	5.41494	3.52604	3.78364	4.6698	2.7524	3.98233	6.60358	48.3833	51.2695	3.39651	12.3186	55.2225	25.14	15.6728		23.5232	18.7467	4.92026	3.55044	33.5127	45.4021	39.2465	44.6275	49.011	4.75324	3.22757	3.33356	42.384	27.3118	4.52121
cg25124476	chr7	150497738	+	TMEM176B	TSS200	Island	7.3972	3.52069	40.0101	18.3525	3.25213e-07	0.0173925	6.42673	7.6597	11.9085	6.28047	10.1597	4.76644	5.58401	5.28195	4.44484	4.55218	5.23171	16.4702	45.0551	49.5031	4.91523	49.6703	67.7767	30.1834	32.967		29.5944	17.4488	47.8806	5.5758	31.6238	48.3113	48.0858	40.5753	50.0162	10.2432	19.9864	10.7372	46.856	19.5695	5.26604
cg00417408	chr7	150497740	+	TMEM176B	TSS200	Island	7.8571	3.49331	38.2109	18.6579	3.85062e-07	0.0193062	6.27574	11.4421	10.2327	8.64838	9.06221	4.41724	5.72689	4.71395	5.87388	4.95413	6.05318	16.8848	41.8737	47.8655	6.3031	46.973	69.5945	24.4268	30.44		29.9585	17.3419	46.5964	5.18419	33.4722	44.1143	46.7443	39.2605	53.3368	9.8693	24.9861	8.02422	48.5271	23.89	5.45469
cg21178365	chr7	150497329	-	TMEM176B	5'UTR	Island	7.13798	3.51498	36.7079	17.297	4.51801e-07	0.0213198	5.14655	6.98438	9.02477	7.03708	8.87379	8.93901	4.05376	3.28354	5.03704	4.35245	5.96103	16.9623	47.0146	45.91	3.42083	40.811	62.241	29.4324	28.1255		24.4126	17.5645	9.08657	6.5755	34.7056	46.1986	40.4701	41.9328	43.2957	8.34392	5.46003	8.13273	48.989	21.1796	2.99395
cg08426444	chr8	73164019	-			Island	8.79545	4.61904	33.7635	8.64665	5.18598e-07	0.0231123	6.33499	20.8338	8.76029	11.0318	11.2854	5.27591	5.09704	4.74083	6.71094	4.56834	7.01539	13.8906	14.9484	40.1533	41.9685	29.7204	38.2144	32.6895	38.6502		24.6046	14.2938	28.946	43.1938	23.6766	28.1454	40.1276	6.61985	24.478	16.0207	30.6993	52.6308	6.09885	13.1829	6.0406
cg04115680	chr7	75889229	-	SRRM3	Body	Island	14.4998	6.91278	42.8282	16.057	8.57305e-07	0.0361965	11.7561	14.0104	15.372	22.8763	24.1348	13.7889	7.41827	3.54136	6.98279	12.3898	14.1839	27.5425	29.32	40.4398	15.7383	62.402	60.0037	36.3249	55.5685		55.8337	22.0374	76.8112	79.006	52.5646	63.6495	64.1513	35.8693	79.0801	41.2215	75.0313	63.9251	63.9649	26.5474	4.01566
cg06010588	chr8	35092876	+	UNC5D	TSS200	Island	17.9451	6.83898	50.2184	10.2061	9.72561e-07	0.0383105	14.3726	16.3517	12.6602	22.1895	29.2208	7.90357	16.7505	10.5155	26.946	10.7404	21.308	26.3821	31.8258	51.8563	63.165	56.8074	59.9351	42.4463	45.4926		41.3217	18.537	52.1705	61.6848	40.6803	37.1409	34.9793	33.2186	51.9576	26.8177	62.5705	71.6345	10.4829	46.3045	7.53973
cg10968508	chr6	28761989	+			OpenSea	7.07467	5.26346	34.0406	11.4704	1.00289e-06	0.0383105	5.70123	6.19651	9.14807	5.55482	5.58089	6.1794	2.93621	3.73195	23.5676	3.72397	4.36865	8.20671	23.2976	21.1693	48.8362	43.3213	47.9771	22.5414	31.1411		26.8034	21.8911	61.7665	59.8622	15.0538	20.4359	39.973	6.38364	55.0435	4.454	48.1853	18.5132	3.59558	12.3677	2.81046
cg10147797	chr16	82045078	+	SDR42E1	1stExon	Island	4.84922	1.73124	32.849	20.017	1.11957e-06	0.0408238	5.13893	3.08773	3.25497	4.15587	5.7312	5.84542	6.64424	3.2609	3.19155	2.83581	6.76277	8.28123	32.2877	61.7921	5.19792	19.838	50.9529	11.3876	48.4865		9.57006	10.7184	4.28587	3.82303	4.47482	26.2831	4.02649	4.31774	40.2116	7.56659	2.83388	11.9959	6.99948	4.65243	2.93989
cg01610488	chr8	72987870	-	TRPA1	TSS200	Island	6.73105	4.04741	35.9223	12.3915	1.19843e-06	0.0417996	4.98742	15.9109	6.23332	9.94042	7.847	2.88131	4.10226	3.38711	3.8319	4.26577	4.08912	13.2961	8.86041	39.8606	39.7299	28.1146	43.1243	45.0992	46.6672		27.6599	19.2037	20.9972	51.3395	16.3511	31.9576	47.45	4.86445	33.1515	40.0233	28.4177	66.5574	3.49462	11.7869	3.18739
cg04586579	chr16	82044957	+	SDR42E1	5'UTR	Island	11.9755	3.05915	36.1766	16.542	1.5192e-06	0.0494714	11.6642	10.5491	15.6599	13.3187	11.7174	12.5534	8.83935	6.7354	7.74697	12.191	15.8056	16.9251	37.507	60.3925	11.9548	22.9916	52.168	21.8131	46.4091		17.1868	7.8124	17.5032	10.8752	10.4036	30.6184	13.5962	11.8803	35.5296	22.2712	12.9651	18.7104	17.3213	14.336	7.41808
cg21816308	chr1	39044140	+			Island	6.03205	3.18329	24.0033	12.8095	1.54173e-06	0.0494714	5.39043	4.62865	2.54377	8.72851	13.6112	4.59384	6.09748	3.35959	9.33764	2.16238	4.06666	7.86438	25.6483	42.0563	6.12983	21.646	6.01868	33.4187	33.1056		20.8053	17.9848	29.0885	3.95435	36.6061	19.4625	48.5919	5.41428	48.8321	9.48217	47.3835	3.43188	5.06452	9.52126	3.63519
cg11071288	chr2	177714162	-			OpenSea	80.3658	5.25877	57.8191	10.8641	1.69552e-06	0.0523136	80.8405	84.4598	69.1454	85.484	80.0314	84.3591	81.2623	80.6682	83.7098	69.3489	81.1596	83.9208	57.0698	46.1068	62.202	54.2059	41.6499	73.5701	69.9294		63.0965	16.2442	48.0534	56.5324	74.3109	79.417	78.6068	65.2859	41.7212	59.9496	36.1102	81.6796	46.96	61.6843	89.9428
cg21183256	chr8	73163868	-			Island	9.79929	4.60055	49.4739	16.9736	1.82113e-06	0.054108	10.0227	16.5948	5.44109	16.2817	8.51571	7.57449	7.37946	5.99769	8.52858	4.31049	7.94486	18.9999	12.5974	54.3158	59.6858	47.3106	71.1208	45.4909	55.7962		37.0218	19.8425	34.6146	50.3197	30.9136	47.1521	59.6409	10.7412	59.5427	32.828	49.6887	68.6566	8.60201	20.0594	8.52345
cg02512505	chr16	56659552	-	MT1E	TSS200	Island	17.6563	14.9005	45.2998	23.3138	2.06909e-06	0.0592797	38.5745	19.0812	5.07511	41.2909	7.55652	7.563	6.61653	13.3489	7.28847	47.3423	5.37494	12.7632	50.4989	73.7551	7.88357	40.6123	78.6872	25.0723	40.5894		24.6295	22.6308	60.6314	4.51977	32.5966	49.735	51.0712	6.83025	9.06432	8.82963	4.36501	9.03082	64.9363	7.50116	11.0722
cg08428452	chr4	20255343	-	SLIT2	5'UTR	Island	7.2973	1.89527	19.3656	8.67616	2.46255e-06	0.0601554	6.43885	9.72998	8.52126	6.88213	8.50427	6.63138	7.30603	3.08573	6.85283	5.78831	6.98428	10.8426	11.6945	34.7075	11.6443	22.2534	8.04537	23.0489	24.1656		20.7033	14.5925	39.3123	6.4102	25.5716	40.7081	39.5767	8.8012	6.36749	22.8151	43.5318	11.2675	10.9037	7.55786	6.31907
cg10828337	chr14	29236476	+	FOXG1	1stExon	N_Shore	15.6535	6.13037	37.1438	12.7309	2.22808e-06	0.0601554	15.083	20.375	18.4461	16.8697	23.0118	8.55396	9.50833	6.6319	18.7646	8.71654	14.5503	27.331	37.9391	44.7596	51.5251	39.0238	9.14376	32.6431	44.9721		30.6189	14.4068	49.7524	36.9451	28.2721	35.1337	38.2536	14.3458	41.4963	20.0079	58.7389	32.6231	11.9106	22.2515	8.31523
cg13167753	chr1	210112031	-	SYT14	Body	Island	17.481	6.18826	36.4925	4.63618	2.34741e-06	0.0601554	15.0092	16.9709	14.716	20.165	19.8331	15.5049	12.6851	9.62847	33.4539	12.5996	14.3	24.9063	38.5388	32.4811	34.5982	39.0643	45.8029	31.7368	33.225		30.842	11.1231	44.6371	42.0953	30.6034	35.8475	39.5125	14.6329	44.9985	16.8607	43.2574	19.476	23.487	17.0782	28.4597
cg22110428	chr19	51980908	+	CEACAM18	TSS1500	OpenSea	44.4735	18.1228	66.6371	14.041	2.33044e-06	0.0601554	24.5003	55.0831	45.1749	61.4377	70.0301	18.7354	27.7642	21.5982	59.9981	30.4944	51.0848	67.7811	61.829	75.9665	66.6453	75.2571	35.4705	81.2095	70.0815		54.7823	17.0413	28.8677	57.4789	57.6025	65.8659	75.6075	39.7695	56.5477	64.7319	55.0632	74.3288	38.2201	76.2659	21.8205
cg22983083	chr19	8656852	-	ADAMTS10	Body	Island	10.9382	8.05452	39.0408	15.2223	2.47459e-06	0.0601554	7.8641	8.3465	4.89417	13.72	6.95942	7.86448	8.74585	7.12931	10.9628	36.517	6.61315	11.6423	24.1376	51.1164	42.1812	38.6845	67.4099	20.5119	29.2438		41.2332	19.2443	61.0718	42.0808	20.5523	41.6306	52.028	50.0643	68.9868	30.792	62.2659	52.7329	7.9326	39.7727	6.12155
cg01645998	chr16	82045222	-	SDR42E1	TSS200	Island	15.9145	5.09467	41.1662	17.2482	2.63756e-06	0.0604532	15.3749	15.8339	16.3555	20.9703	17.1507	10.6457	14.1031	5.80748	13.7642	14.1181	19.5507	27.2996	41.0094	69.6231	12.1355	36.5075	51.7506	26.6804	50.4571		21.0873	11.1162	14.4341	9.89799	14.4231	33.5182	24.7052	12.7775	43.1489	24.3911	7.45244	35.9803	27.5696	19.0437	6.79329
cg19336959	chr7	150497703	+	TMEM176B	TSS200	Island	6.53239	1.80235	25.3904	13.5133	2.58317e-06	0.0604532	6.59496	5.83359	11.6081	7.66105	6.49881	6.5053	5.12468	6.15427	5.76789	3.85748	5.51195	7.27057	19.9299	32.2939	4.96228	32.9711	50.5176	18.0362	19.0218		17.8796	13.2571	7.84077	6.44814	14.4763	36.743	29.4354	23.2268	45.7391	6.90227	7.49838	4.9876	31.0061	12.6333	5.49776
cg03702236	chr5	9546755	-	SEMA5A	TSS1500	S_Shore	13.8962	6.8401	43.8162	10.627	2.80925e-06	0.0625998	11.8047	26.9192	12.8029	16.0176	15.2631	5.98499	9.50825	5.06664	16.6646	7.76499	11.9778	26.9793	40.0022	39.8337	59.2657	41.2487	50.0697	23.8035	52.4897		27.3812	14.5848	14.1013	39.9142	12.1751	26.4904	12.2711	30.7911	42.8893	17.5923	37.1539	55.347	16.9874	42.8383	7.40462
cg00337662	chr15	68113328	+			Island	6.40199	2.41455	21.8488	10.598	3.12402e-06	0.0627111	5.18137	5.82495	9.11122	8.82095	7.30322	2.43544	4.35155	3.5165	7.84747	6.3835	4.98083	11.0669	28.5643	8.06977	25.0685	38.5309	5.80483	23.2798	23.6235		18.8507	15.3219	7.33126	38.0644	21.3489	20.0163	39.5516	4.51431	44.9428	8.7706	5.88622	38.485	3.61966	9.69261	2.83503
cg07280482	chr17	37382173	+	STAC2	TSS200	Island	2.42923	0.361271	13.7154	10.0806	3.09401e-06	0.0627111	2.68913	2.61266	2.33538	3.07983	2.56724	2.72094	2.02408	2.03206	2.50142	1.66407	2.37811	2.54581	15.1449	3.56166	5.30105	21.7224	2.74228	15.1431	32.3924		15.3093	18.0856	28.6948	1.83928	38.0255	44.8924	2.95872	2.54466	52.3734	2.15387	2.1035	2.54136	14.7854	2.9611	3.14753
cg22593533	chr21	34397654	-	OLIG2	TSS1500	Island	8.72036	3.77207	28.4106	7.9151	3.12694e-06	0.0627111	8.45103	18.2469	8.89695	8.23489	14.2342	6.1523	9.69277	5.69409	5.51665	4.68963	6.26858	8.5663	33.5659	24.5216	33.2407	18.7684	38.5467	16.2815	33.9496		26.5908	11.6965	27.9213	31.9783	32.0229	20.8591	38.5243	18.5558	49.3525	31.3984	17.37	37.5188	11.7899	24.3512	4.03776
cg24100636	chr12	3600087	-	PRMT8	TSS1500	Island	8.31386	4.8116	31.9185	14.6762	2.99116e-06	0.0627111	6.35981	18.0396	3.80383	12.4943	7.27109	7.20441	16.9685	4.12112	6.37844	2.46898	5.46527	9.19094	29.1813	11.3353	46.5309	39.2923	10.132	37.7022	49.2555		29.0808	20.6517	55.5334	57.6899	36.1383	45.1694	43.1813	6.11307	59.341	6.65417	10.3092	27.6748	6.72606	19.4553	4.0646
cg21649442	chr16	82044960	+	SDR42E1	5'UTR	Island	10.5619	3.92049	35.9776	17.5895	3.21051e-06	0.0628168	11.2935	8.20655	13.6309	10.4517	9.19816	9.58375	9.5411	4.46163	5.23867	12.1083	12.8902	20.1384	35.6548	62.6291	9.36825	27.7977	50.0726	17.899	48.4214		15.6989	8.75919	16.0679	7.53472	9.21749	30.9129	13.9515	9.77375	35.6596	18.3857	6.22209	19.758	17.7142	12.9596	5.92777
cg03764518	chr10	57388402	+			Island	15.2736	7.51254	42.7234	10.4047	3.4447e-06	0.0635606	11.7134	27.8472	16.9184	17.7175	29.4878	7.71085	11.406	6.39721	7.52814	12.1632	11.3766	23.0175	39.0615	66.1025	37.5914	34.1855	47.5937	40.0268	34.5023		36.3791	17.2967	42.0655	49.55	44.8665	41.1524	52.2143	15.8095	42.1478	25.6803	60.6392	58.85	12.6926	19.8532	7.40659
cg04629898	chr8	35093210	-	UNC5D	5'UTR	Island	12.0489	4.93476	36.2872	14.3016	3.56546e-06	0.0635606	10.6147	12.5217	12.1997	24.886	13.8759	3.99375	11.0809	6.15838	13.8861	10.8844	9.37342	15.1115	37.9014	47.0623	13.5271	56.8455	41.1537	17.9117	39.6086		32.7532	16.7208	60.2164	31.7321	22.5436	34.8163	21.5812	46.1203	33.7829	16.0893	45.1003	61.5709	12.3396	35.133	4.76505
cg13867963	chr8	35092878	+	UNC5D	TSS200	Island	17.631	7.74386	48.0963	11.2137	3.37911e-06	0.0635606	12.7613	15.5278	16.0318	27.6541	29.2672	7.78836	13.0223	6.5059	26.0258	12.3247	16.4856	28.1772	29.9031	42.9755	64.7457	57.6223	56.6866	39.5677	45.1729		39.963	17.395	49.2003	54.0097	37.0174	42.1113	36.9652	29.7097	48.9484	29.015	59.0158	68.0331	9.36905	49.8887	6.2358
cg23718462	chr13	25621118	-			Island	6.33972	1.92866	18.4441	9.5993	3.52903e-06	0.0635606	5.87145	5.54371	5.51582	10.9154	10.0804	5.13719	5.70755	4.72662	5.51189	4.97713	5.33348	6.75609	11.0124	22.1514	6.00876	22.9074	36.591	20.2873	10.1503		20.5619	14.4057	11.994	37.6737	21.8711	36.1951	35.3811	6.75171	45.5501	6.53138	10.6782	33.6332	5.18159	11.7886	4.07479
cg00630637	chr16	20085353	+	GPR139	TSS1500	S_Shore	13.1928	5.85251	28.033	9.38199	4.35231e-06	0.0728541	11.136	18.2855	13.1191	18.9273	24.0282	7.6003	7.77226	5.0541	9.78726	8.34649	12.7923	21.4644	31.6336	41.4833	8.83197	28.7206	33.9434	23.7719	27.8464		29.633	12.7179	44.192	35.3385	37.2963	31.37	38.3718	18.8303	29.1487	20.693	22.6284	51.0739	7.67405	39.7246	8.88757
cg08000065	chr8	35092823	+	UNC5D	TSS200	Island	9.54469	9.41564	35.7639	13.1304	4.2952e-06	0.0728541	5.69723	4.1644	8.41396	9.55197	19.2084	3.22517	2.62378	2.77304	37.0929	5.81147	5.33633	10.6376	27.8922	39.9924	13.5812	49.7302	52.0218	24.4574	42.6718		34.948	21.2975	51.3751	46.8931	34.1251	31.5177	16.5266	22.0557	58.6704	11.0987	60.5168	71.1635	6.36531	40.9459	3.06948
cg14979907	chr8	7004819	-			OpenSea	69.1065	11.7399	85.9812	4.07031	4.43676e-06	0.0728541	61.4114	72.5722	82.4507	78.1922	78.0977	58.3743	67.5043	50.5639	81.8636	49.9927	64.0992	84.1558	82.2195	86.7777	90.658	88.1261	77.932	88.8304	87.3249		72.726	14.2481	83.2083	63.8074	66.3802	81.202	80.3944	70.4706	64.6601	81.1994	80.7461	89.8307	60.6993	87.684	35.1553
cg21187352	chr3	6903327	+	GRM7	1stExon	Island	16.892	8.38627	39.2481	12.4112	4.45005e-06	0.0728541	11.519	27.5644	12.827	17.4601	28.8555	5.54673	10.5332	4.67421	17.9162	27.3698	12.1081	26.3297	44.0191	55.7154	18.4973	37.7776	54.3523	35.6319	28.7433		35.4982	16.3516	53.0391	49.3276	29.8331	41.9832	44.177	16.8093	47.1585	19.6126	62.2923	46.7742	25.1835	19.4888	5.79765
cg04034767	chr12	52400907	+	GRASP	1stExon	Island	9.44824	13.5814	47.0685	17.584	4.5409e-06	0.0728547	5.03667	53.3378	2.56194	8.19411	4.97655	7.31008	3.77576	2.91606	6.91228	2.64447	2.31111	13.402	57.7796	57.9393	4.81358	52.9449	56.9155	48.4833	50.6035		27.0038	24.9212	58.788	2.31486	52.0641	53.0933	59.3366	6.93131	66.3541	5.18705	5.51815	9.33692	18.5363	9.07322	4.51603
cg06684850	chr11	27742369	+	BDNF	Body	N_Shore	9.91839	2.12225	28.8721	16.1748	4.93661e-06	0.0733366	8.81769	8.62335	11.6132	10.6281	14.5964	6.4734	7.69021	9.39837	8.84349	9.73787	9.92205	12.6766	17.0429	37.5234	13.033	28.8807	63.9444	19.0208	22.6595		24.1048	19.5379	39.8625	19.87	9.91344	27.1296	37.0873	6.60265	10.7064	8.17991	69.9742	52.5781	6.85061	18.8903	5.7175
cg08933939	chr6	100061504	-	PRDM13	Body	Island	6.00965	2.80091	28.451	15.8235	4.78839e-06	0.0733366	3.91453	6.82375	5.72598	14.4958	6.64585	5.70386	4.13939	5.56378	5.30805	3.21805	3.97048	6.60625	46.7189	6.33536	42.4624	21.8649	6.40312	33.5948	41.7778		25.988	21.1869	58.0928	4.96097	38.9359	49.0975	51.7209	6.8779	55.7287	6.60684	12.0094	33.6954	8.17597	5.93897	6.0025
cg14991984	chr1	99470129	+	LPPR5	1stExon	Island	3.2244	2.11722	27.2553	20.1853	4.85618e-06	0.0733366	2.87396	4.27444	0.995969	1.48151	7.57771	2.01221	1.54065	1.33462	1.40958	4.32636	4.11527	6.75057	22.5472	8.81958	17.342	6.60396	66.4363	47.2598	21.7787		22.7246	21.4171	62.9712	2.2865	41.0044	40.1575	31.7471	4.91611	8.45285	6.01727	25.2884	59.2071	1.06379	11.1612	1.1467
cg19179801	chr17	37381836	+	STAC2	1stExon	Island	11.0885	3.71452	31.5541	12.3682	4.90854e-06	0.0733366	11.444	9.71083	11.0587	19.4005	14.3312	8.84227	10.1607	5.42934	10.7	6.67325	9.38085	15.9309	41.837	35.9647	45.2027	21.4602	6.97742	30.6307	38.8058		25.4209	16.8356	41.1262	52.4059	36.2529	42.7502	13.131	10.4284	52.7849	10.9383	10.3864	14.6793	29.1727	10.4165	5.99866
cg06638129	chr8	35093176	+	UNC5D	5'UTR	Island	20.9926	7.53375	45.2456	8.96678	5.34445e-06	0.0779517	17.684	22.8751	22.495	36.5779	29.4081	13.3923	13.3894	8.68852	23.9911	16.485	18.8719	28.053	38.7745	47.5017	41.1135	52.4164	62.8007	35.4678	38.6446		39.2847	14.6047	51.1441	50.7301	33.1067	33.394	38.6478	39.7127	45.2231	29.4243	63.6681	58.7263	17.338	39.3024	10.2831
cg01443601	chr8	91997379	-	C8orf88	1stExon	Island	7.44371	8.64367	27.9446	10.4413	5.83873e-06	0.0807562	5.24743	35.1379	3.43744	7.11115	11.3206	4.81122	3.36215	3.41103	4.25741	2.75827	3.51823	4.95173	32.1345	24.6692	26.5278	36.7634	4.96763	32.139	38.4111		21.7506	18.8358	56.4639	3.60705	31.0587	42.3408	38.1923	4.42091	45.498	5.1422	33.0193	7.83469	5.675	4.57343	4.93164
cg01733638	chr4	140201100	+	C4orf49	Body	Island	3.90947	1.04651	22.566	14.6603	5.68774e-06	0.0807562	4.42871	4.59982	3.22207	6.86668	3.23853	4.32503	3.74574	3.3855	3.91534	2.81269	3.12891	3.24463	26.5313	4.43788	48.5456	29.3202	4.09202	15.508	29.5272		17.3413	18.5509	4.07751	3.32899	27.9937	44.626	40.4066	3.41551	59.2003	3.61395	3.54991	16.2159	10.182	4.34398	4.4823
cg17949915	chr4	111558157	-	PITX2	1stExon	N_Shelf	14.4475	4.19257	30.1564	12.3447	5.82908e-06	0.0807562	16.0252	14.8911	14.1274	20.4644	19.5139	9.34393	11.7353	7.19202	11.5159	12.4062	14.8276	21.3266	22.0049	38.1682	11.0191	28.3795	52.6441	23.9633	34.9159		18.0067	8.16376	14.1916	14.9571	17.5614	18.1656	36.8494	15.7964	7.55097	21.0601	32.866	15.2004	11.5064	19.8352	8.54705
cg18369866	chr5	145718392	-	POU4F3	TSS200	Island	7.87951	2.99872	19.2596	8.03876	5.98141e-06	0.0813274	5.27927	7.64809	4.39743	11.887	11.1058	6.59109	6.71847	4.60188	6.32876	6.57893	8.94048	14.4769	9.24793	22.8357	16.7751	20.6657	10.1107	20.2209	34.9616		20.8877	12.528	22.98	33.9929	25.895	29.2612	35.7472	8.61193	46.762	9.35322	22.0912	11.9643	6.43594	13.2806	5.16447
cg12071328	chr11	20690930	+	NELL1	TSS200	Island	5.99347	4.21223	34.7607	18.088	6.3189e-06	0.083471	4.92316	4.72692	2.13388	15.2478	9.90185	2.90099	4.60784	1.59471	2.03476	4.1613	7.12082	12.5676	36.6383	23.5899	20.3051	6.04874	64.072	45.4789	47.1919		31.6692	22.1231	22.9939	56.3846	48.6722	54.4938	50.2925	10.1575	4.60016	9.66841	36.5326	64.7403	5.41622	45.2277	2.51986
cg13397057	chr16	62070246	+	CDH8	TSS1500	Island	19.0109	5.09074	36.8946	9.17846	6.34717e-06	0.083471	15.7346	24.2914	19.198	24.501	25.948	13.6149	15.4794	11.4481	15.6017	16.0844	18.564	27.6654	33.3837	53.6417	28.99	24.0468	39.7966	34.1866	44.2169		30.3878	14.4107	19.8527	27.1412	20.0775	37.24	44.5759	20.4239	31.9753	33.6112	55.3128	56.619	12.6615	26.9873	8.5636
cg00178359	chr16	56659460	-	MT1E	TSS200	Island	33.5929	11.7119	52.3394	13.6146	6.86521e-06	0.0836402	50.6655	36.4515	26.5825	37.6153	18.5811	32.6447	27.3875	32.5502	19.4563	60.6276	24.6863	35.866	54.9608	70.9342	30.0721	49.2289	70.7282	45.2323	45.2195		38.7296	13.9693	58.7246	23.3235	46.8555	51.178	54.6415	29.7631	24.9553	26.7398	31.7033	29.2062	65.7011	29.016	31.6774
cg02928664	chr19	54976506	-	CDC42EP5	Body	Island	25.7426	9.31341	55.7394	6.99181	7.0876e-06	0.0836402	25.3226	30.4902	27.8889	32.9552	18.9353	15.606	17.6869	22.77	12.9238	25.2505	29.7079	49.3736	58.8226	62.8574	60.8461	41.6125	55.0072	50.2357	60.7941		45.2988	14.9173	63.195	16.2136	42.2279	60.7276	45.3683	62.5168	27.9483	51.0735	29.4834	53.7143	30.5189	43.1545	62.7423
cg03175975	chr2	121105535	+	INHBB	Body	N_Shore	57.2381	10.3547	36.9389	9.17054	7.28177e-06	0.0836402	66.787	51.4037	64.4889	46.8369	44.7293	N/A	64.8959	78.0729	54.6222	59.6118	56.1153	42.0556	34.0887	43.9512	52.6429	25.3297	27.7404	43.1086	31.7112		47.3686	12.5628	52.8899	60.9096	35.9315	31.3553	24.3788	55.5204	44.7014	37.871	39.6235	69.7832	60.0453	50.1952	52.5873
cg05872306	chr14	29236535	+	FOXG1	1stExon	N_Shore	12.7155	6.32255	33.862	14.3508	7.50692e-06	0.0836402	9.11497	25.5132	10.0809	11.8335	17.4141	6.33541	8.21787	3.90119	18.6028	9.77512	9.94233	21.8551	43.6341	50.8541	27.5873	31.2539	9.70843	22.7125	51.2837		29.1267	15.0958	50.8758	36.9116	32.5374	33.1856	40.4899	13.6754	44.0233	11.8812	45.4436	39.0302	8.21032	17.04	5.34324
cg06830659	chr16	62070746	-	CDH8	TSS200	S_Shore	10.8225	5.41809	34.8991	11.6579	6.75104e-06	0.0836402	6.79756	21.3269	11.0467	14.6464	18.8944	4.488	7.84744	4.47805	8.44909	5.94677	9.97441	15.9746	26.6435	58.1925	46.2862	29.7554	32.0204	23.8445	27.5511		23.4199	14.7018	40.781	20.758	13.8907	23.8616	31.9255	10.5343	15.4462	16.6513	56.2555	43.5264	10.2307	15.8586	4.73815
cg10824063	chr11	20690934	+	NELL1	TSS200	Island	12.3105	5.71267	42.6109	19.6813	7.2879e-06	0.0836402	8.71631	14.2392	12.7036	24.5645	20.3841	7.51336	8.0622	5.90863	5.92148	13.053	9.20772	17.4522	46.5203	30.4794	23.7188	16.0248	77.5034	45.2717	58.758		39.9565	25.8598	10.1354	70.3221	60.0929	70.4506	65.3696	15.0253	8.51347	24.3015	36.1372	74.1914	11.4611	59.3668	14.0666
cg11438011	chr5	148033882	+	HTR4	TSS200	Island	13.6599	9.2849	39.1576	20.1944	7.46627e-06	0.0836402	9.73055	27.3251	5.85434	20.0831	21.1197	3.58933	4.101	1.74453	27.7229	9.0535	9.68878	23.9059	39.4985	52.1548	4.28133	19.4926	67.5237	35.6878	55.4644		36.9464	21.8186	23.0758	54.8882	45.3777	59.3537	55.6002	14.7414	27.6209	23.2199	67.1007	67.6366	5.81757	32.7968	3.07323
cg12754421	chr11	105480790	-	GRIA4	TSS200	N_Shore	13.7192	4.58052	31.7492	16.5655	7.41453e-06	0.0836402	10.3113	15.8307	12.5835	17.3312	13.9801	10.821	9.4796	8.89115	24.3542	8.1494	13.9413	18.9574	17.1961	21.4448	60.568	43.1539	7.48894	38.8642	33.5285		35.825	18.1086	59.9266	40.0174	41.825	45.8342	44.6835	14.0703	62.129	22.3941	55.9057	40.8055	10.134	19.6379	8.36255
cg14749465	chr11	20690720	-	NELL1	TSS1500	Island	2.86168	3.36416	23.5523	14.9827	7.47791e-06	0.0836402	1.77064	1.79365	1.90989	13.9953	2.13413	1.92168	1.58242	1.68807	1.73625	1.7828	1.61433	2.41095	21.5502	52.2226	8.0624	2.34249	30.7284	25.0736	24.8862		17.9835	18.0669	1.85162	45.2475	11.8308	38.8256	42.1671	1.91378	2.95465	2.56436	3.87551	43.7854	N/A	19.1798	1.60558
cg24362016	chr19	12406154	-	ZNF44	TSS1500	S_Shore	36.1584	9.04163	47.7136	9.36404	7.42822e-06	0.0836402	28.7786	45.7203	35.5946	40.4819	47.9011	25.0827	28.6941	18.5303	38.3026	33.7783	44.1749	46.8614	42.3636	43.4783	51.5548	55.3732	29.4274	59.4646	52.3333		39.0033	12.8426	61.0754	61.5081	40.8707	41.2258	44.0415	37.5528	21.8142	52.0535	24.8137	33.3876	29.9038	38.0178	20.7786
cg26460471	chr18	56887271	-	GRP	TSS200	Island	5.66751	5.77032	39.0081	19.6643	6.47396e-06	0.0836402	3.81512	3.46355	3.2621	13.2145	3.47932	3.5142	3.16511	2.0952	22.4295	2.59926	3.18349	3.78875	19.4637	43.094	70.7448	29.4774	62.4178	13.7481	34.111		24.5356	19.4202	51.2512	47.8238	16.3751	28.1119	26.5505	3.88664	56.165	9.02592	14.1851	49.8887	3.57894	9.54092	2.57936
cg03629151	chr16	82045183	+	SDR42E1	TSS200	Island	13.6782	3.64771	34.2039	13.3534	7.83528e-06	0.0857471	12.0238	12.0877	18.5932	14.1793	16.3047	11.5819	13.0358	7.9857	9.72767	10.9955	16.5345	21.0891	35.8598	54.9685	14.8853	25.1297	45.3758	21.1065	42.1017		16.813	7.35617	15.4497	12.2414	13.1174	27.4839	18.1119	11.1496	33.0028	17.9772	9.48638	25.8245	15.3833	12.5859	6.75489
cg05385453	chr8	35092683	-	UNC5D	TSS1500	Island	20.4554	8.30215	44.7337	11.9092	7.90981e-06	0.0857471	16.0872	21.9288	23.4394	26.0055	29.028	10.2096	12.8205	6.54671	37.3623	17.6262	17.9645	26.446	40.7221	52.656	26.7763	56.2536	62.2852	32.8717	41.5708		42.6783	17.6324	59.6572	52.2312	40.0179	41.0735	39.9999	29.7152	57.0513	23.7796	67.0044	67.2183	19.6368	48.7013	8.73124
cg04582294	chr10	88022744	+	GRID1	Body	Island	11.1558	3.18641	32.387	16.3522	8.32691e-06	0.0890652	11.2109	11.754	8.89948	13.3446	13.528	9.24748	9.44346	6.32652	7.33642	9.78433	17.6241	15.3706	23.1937	21.5587	64.0052	45.0895	10.0527	29.3839	33.4253		30.7131	16.9846	53.9628	11.0915	30.6653	25.0605	49.0559	12.5971	64.1368	33.7	14.0197	15.5853	19.2863	39.3961	N/A
cg00657200	chr3	6902995	+	GRM7	5'UTR	Island	6.20886	6.54194	22.3747	12.8501	8.8621e-06	0.0907916	2.7564	15.4477	4.8264	6.65979	23.5712	1.75291	1.9272	1.50277	2.29572	2.30089	2.46553	8.99982	32.9603	26.4984	3.35348	31.5631	3.76636	20.8729	37.6081		30.5884	22.4197	18.7022	37.6778	37.7735	51.17	47.1691	6.38577	56.8776	6.17532	64.4921	55.2307	2.67884	11.0613	2.25465
cg02703870	chr16	82045140	-	SDR42E1	TSS200	Island	11.6711	4.18827	34.1199	15.3475	9.21168e-06	0.0907916	10.214	9.17932	15.2669	14.6236	13.0801	11.3114	10.2535	5.9479	6.54764	9.06882	12.3964	22.1636	35.4901	57.255	9.02048	30.632	46.0851	18.0269	42.33		15.7434	9.69826	11.8727	6.7859	6.88823	29.4979	13.8344	8.38393	37.4048	20.6279	6.31749	22.3886	22.6568	13.3245	4.68097
cg03250019	chr18	5197066	-	LOC642597	1stExon	Island	13.9989	5.37132	41.28	14.1392	9.38293e-06	0.0907916	12.7351	13.9944	14.0857	22.4182	24.7008	7.0547	8.94098	7.35605	12.6414	12.1501	12.19	19.7199	31.1956	25.1276	48.471	38.1761	71.6375	33.9973	40.3546		38.4831	20.6864	63.744	61.8775	27.9763	31.513	49.089	13.5803	63.6889	46.1061	23.117	67.2022	11.0776	33.7863	7.52258
cg08120263	chr14	29236013	-	FOXG1	TSS1500	N_Shore	17.0975	7.94526	36.8603	13.4265	9.66157e-06	0.0907916	12.247	22.547	20.6739	22.7919	26.6226	8.60189	14.2255	5.94772	7.46741	11.6475	20.0548	32.3431	36.0974	30.8844	37.0836	40.8282	10.1767	45.5364	57.4154		35.558	23.0473	72.9947	19.5341	34.5698	49.9496	54.2636	16.1325	62.1035	17.8644	74.1939	20.6977	10.0672	21.2865	8.59605
cg08892158	chr11	105481641	+	GRIA4	5'UTR	S_Shore	10.2677	3.66056	27.6061	15.2133	9.4261e-06	0.0907916	5.99861	12.9048	10.7487	12.9705	8.53953	5.90124	17.3915	8.88133	13.5897	4.90785	8.11664	13.2621	20.033	24.1229	58.9041	29.9276	3.9456	26.5353	29.7741		35.5548	19.2072	55.074	53.2043	38.0297	45.6753	45.11	5.85652	65.8416	26.0743	39.9123	48.5605	5.7309	26.9641	6.17824
cg13492159	chr12	107714826	+	BTBD11	Body	S_Shore	3.28506	0.776434	19.0896	15.847	9.37265e-06	0.0907916	4.43363	3.1691	2.8051	4.89905	4.26664	2.83053	2.43428	2.44358	3.22742	2.9008	2.72543	3.28516	12.6675	7.83316	3.9001	21.6387	50.7278	5.18455	31.6756		19.3511	15.5619	35.3462	32.4253	20.9939	3.76905	24.5327	3.55175	32.3752	4.13373	4.97739	48.045	2.83219	35.0305	3.55088
cg13561879	chr8	35092687	-	UNC5D	TSS1500	Island	31.5833	10.7678	59.5589	10.0711	8.67872e-06	0.0907916	22.6618	40.1652	36.8441	41.7652	39.4029	14.6226	23.7037	11.8662	44.7619	29.3755	30.9282	42.9021	49.8226	70.2902	47.7199	68.4523	73.7709	52.0825	54.7738		54.1209	17.302	69.7617	70.0508	45.6267	58.1801	51.2188	45.076	63.8845	42.6684	76.4217	76.2928	33.4322	56.4073	14.5512
cg16657164	chr3	184243411	+			S_Shore	2.44561	0.571818	13.7596	10.0561	9.27806e-06	0.0907916	2.29514	2.85332	1.78162	3.32244	3.40166	2.79922	1.87688	1.67683	2.73902	2.0186	1.93384	2.6487	9.95487	2.69195	19.2962	31.3586	2.72653	16.5293	N/A		15.5004	19.8882	8.6851	1.83174	18.2328	35.5012	54.0446	2.95648	59.8183	3.57937	1.85918	6.87995	2.68618	3.20866	2.22101
cg17357286	chr1	210111531	+	SYT14	5'UTR	Island	17.1295	15.168	43.2731	7.42616	8.76434e-06	0.0907916	9.57323	10.5196	4.66626	51.7684	25.4841	3.917	10.671	3.33576	42.6569	7.33512	11.4886	24.1377	45.5654	53.1683	38.8095	43.4784	29.9192	N/A	48.6976		38.4536	19.8644	59.6224	53.469	47.3413	51.987	47.4665	12.55	58.7459	11.7762	57.0117	14.7569	2.93142	32.8629	49.3762
cg17889086	chr8	35093161	+	UNC5D	5'UTR	Island	18.9986	6.19978	41.4718	8.10052	9.73327e-06	0.0907916	15.3409	18.5295	18.6281	31.9832	25.9864	11.7945	11.5395	9.8294	21.0079	23.7211	17.4866	22.136	33.4737	41.4046	51.7939	47.6123	50.736	30.4826	34.7998		32.8521	11.5721	44.6914	39.1243	27.7455	28.0918	29.6936	34.8144	38.788	24.3862	47.5011	52.8419	16.0802	32.7467	10.5718
cg23502778	chr14	27068135	-	NOVA1	TSS1500	S_Shore	7.22347	1.57662	27.1558	20.0156	9.50875e-06	0.0907916	9.06612	8.64941	6.78102	8.11505	7.33162	7.90001	5.73102	5.14319	6.25047	6.17285	5.14976	10.3912	10.8901	40.5319	5.89818	25.9886	68.7908	14.4696	23.5215		17.4952	11.7981	10.1231	10.2998	21.6018	42.9728	20.4797	8.65308	20.5892	8.84561	39.4686	23.8099	6.27953	8.52243	5.7925
cg02510267	chr11	20690807	-	NELL1	TSS1500	Island	2.56402	0.408357	17.5022	11.1443	1.0589e-05	0.0965288	2.62884	2.32693	2.75586	3.28763	2.58056	2.49255	1.85121	1.94783	2.28133	2.59369	2.952	3.06975	17.6935	9.84079	29.1086	3.94586	21.935	4.82928	35.1626		15.601	17.3714	2.51568	2.89567	20.9354	37.4441	46.1862	2.59237	4.99098	3.85091	11.5712	52.4903	3.017	12.2374	2.08592
cg25951981	chr4	46995743	+	GABRA4	TSS200	Island	7.83159	4.16976	23.8427	10.6809	1.05866e-05	0.0965288	7.80739	10.4204	4.14986	19.2548	9.42128	5.96739	5.2525	4.21158	8.26016	3.63454	5.12228	10.4769	24.3785	43.0492	13.0963	17.7798	36.3611	15.3871	16.847		27.3393	14.9207	40.0684	37.7315	15.3114	36.958	28.7037	6.99563	30.0062	12.3341	52.8738	43.6621	34.9269	10.0036	5.83573
cg07854207	chr11	20690940	+	NELL1	TSS200	Island	7.48178	3.47874	32.9006	19.285	1.08908e-05	0.0981648	8.43334	7.19922	5.27534	15.9139	11.3231	4.52115	6.37236	2.50062	5.25035	5.71075	6.65324	10.628	34.1488	15.1046	16.7439	9.12808	66.2678	38.1879	50.723		30.7595	21.2817	12.9088	59.243	48.8263	48.8283	53.9486	12.2812	5.81964	12.2253	30.0116	60.903	7.45041	42.5353	4.89177
cg05056120	chr5	158527702	-	EBF1	TSS1500	Island	12.3354	6.38522	34.0672	14.2286	1.12092e-05	0.0988138	9.11317	19.9434	11.3359	28.7549	16.2666	9.26725	7.66215	5.58048	9.73743	6.27021	9.36798	14.725	37.6461	32.9276	58.7485	38.1574	7.07169	27.5139	36.4055		30.7872	14.6497	51.7386	40.3135	32.9953	29.8837	33.3086	10.1857	45.8001	24.1643	53.7292	38.1711	18.0742	14.3877	7.48185
cg24674189	chr13	32889090	+	BRCA2	TSS1500	N_Shore	18.0493	11.258	43.7993	20.3714	1.11711e-05	0.0988138	7.43938	13.4755	16.6847	37.2095	29.1612	5.9473	6.65737	4.65092	33.9304	10.0702	23.836	27.5291	57.8671	20.4833	71.193	53.2361	8.1118	44.8931	50.8108		34.4168	22.8231	75.8212	13.6873	45.9404	57.1138	56.6667	13.3674	70.8664	24.1156	10.739	27.426	8.96522	19.3188	23.3905
cg10159215	chr1	99470560	+	LPPR5	TSS200	Island	7.25611	2.57131	18.6744	11.5705	1.14393e-05	0.0997464	10.0781	7.78702	6.54241	9.45779	11.3967	3.81039	5.16832	2.23258	5.81017	7.47291	7.93236	9.38459	18.7749	8.25537	7.19312	9.26005	15.3618	36.6758	35.1998		19.9493	14.7057	23.0826	6.02912	38.9194	34.4813	40.5314	8.24299	3.31853	19.9871	13.665	46.0852	5.61114	15.2153	4.17225
α 5'UTR = 5 Prime Untranslated Region; TSS200 = Within 200 base pairs of the transcription start site; TSS1500 = Within 1500 base pairs of the transcription start site; Body = Within the gene body; 1st Exon = Within the first exon of the gene
β Location of the CpG relative to nearest CpG island. Shore = 0–2 kb from island. Shelf = 2–4 kb from island. N = upstream (5’) of CpG island. S = downstream (3’) of CpG island.

## Sheet: S4 DMRs - Extended
Supplementary Table S4: SETUP differentially methylated regions – Extended
# DMRs with FDR<0.1 and aboslute ∆β difference >10% between responder and non-responder groups. Extended details from Table 1
Gene ID	Chr	Range (hg19)	Average Db α	No. CpGs	P β	CpG Island % (Island/Shore)	RefSeq % (Promoter/Exon)	MCF7 ChromHMM % (Active/Bivalent/Polycomb/Quiescent) γ	Function/Relevance to TNBC	Hallmark/KEGG Pathway Involvement [1,2]	Reference
TMEM176A/B	Chr7	150497065-150498205	27.2	14	2.04x10-9	100/0	90/10	0/0/0/100	Metastasis and reduced overall survival. Activation of ERK signalling	KRAS signalling	[3,4]
UNC5D	Chr8	3509283-35093411	28.2	10	2.35x10-4	100/0	93/7	0/0/100/0	Putative metastatic suppressor gene	Apoptosis and morphogenesis	[5]
STAC2	Chr17	37381830-37382301	14.9	7	3.73x10-4	100/0	72/28	0/0/0/100	Hypermethylated in other cancers	Ion transport	[6]
SDR42E1	Chr16	82044738-82045297	23.8	10	1.13x10-3	80/20	90/10	100/0/0/0	Hypermethylated in other cancers	Oxidoreductase activity	[7]
NELL1	Chr11	20690682-20691429	22.8	12	1.49x10-3	100/0	83/17	0/0/100/0	Hypermethylated in other cancers	Cell differentiation and proliferation	[8]
GRP	Chr18	56887002-56887785	20.3	11	2.97x10-3	73/27	73/27	0/0/100/0	Development on tumours and drug resistance	Cell-cell signalling	[9]
FOXG1	Chr14	29235928-29236535	17.5	11	2.00x10-2	0/100	73/27	0/0/100/0	Potential transcriptional repressor	Cell differentiation and cell cycle	[10]
CDH8	Chr16	62069806-62070365	24.2	10	2.00x10-2	100/0	100/0	0/10/90/0	Loss of CDH8 reported in breast carcinoma	Cell-cell adhesion	[11]
GRIA4	Chr11	105480979-105481322	15.4	7	2.26x10-1	86/14	86/14	0/0/100/0	Prognostic value in breast cancer	Synaptic functonality	[12]
α Calculated as Non-responders minus responders
β Fisher’s multiple comparison statistic
γ Data from Roadmap MCF7 Segmentation
References
1	Subramanian, A., et al. (2005). Gene set enrichment analysis: A knowledge-based approach for interpreting genome-wide expression profiles. Proceedings of the National Academy of Sciences 102(43): 15545.
2	Mootha, V. K., et al. (2003). PGC-1α-responsive genes involved in oxidative phosphorylation are coordinately downregulated in human diabetes. Nature Genetics 34(3): 267-273.
3	Gao, D., et al., Methylation of TMEM176A is an independent prognostic marker and is involved in human colorectal cancer development. Epigenetics, 2017. 12(7): p. 575-583.
4	Li H, Zhang M, Linghu E, Zhou F, Herman JG, Hu L, et al. Epigenetic silencing of TMEM176A activates ERK signaling in human hepatocellular carcinoma. Clinical Epigenetics. 2018;10(1):137.
5	Dong, D., et al., UNC5D, suppressed by promoter hypermethylation, inhibits cell metastasis by activating death-associated protein kinase 1 in prostate cancer. Cancer Science, 2019. 110(4): p. 1244-1255.
6	Edgren, H., et al., Identification of fusion genes in breast cancer by paired-end RNA-sequencing. Genome Biology, 2011. 12(1): p. R6.
7	Liu, P., et al., Integrated analysis of genomewide gene expression and DNA methylation microarray of diffuse large Bcell lymphoma with TET mutations. Mol Med Rep, 2017. 16(4): p. 3777-3782.
8	Mori, Y., et al., A Genome-Wide Search Identifies Epigenetic Silencing of Somatostatin, Tachykinin-1, and 5 Other Genes in Colon Cancer. Gastroenterology, 2006. 131(3): p. 797-808.
9	Gazit, G., J. Lu, and A.S. Lee, De-regulation of GRP stress protein expression in human breast cancer cell lines. Breast Cancer Res Treat, 1999. 54(2): p. 135-46.
10	Li, J.V., et al., Transcriptional repression of AIB1 by FoxG1 leads to apoptosis in breast cancer cells. Molecular endocrinology (Baltimore, Md.), 2013. 27(7): p. 1113-1127.
11	Roylance, R., et al., A comprehensive study of chromosome 16q in invasive ductal and lobular breast carcinoma using array CGH. Oncogene, 2006. 25(49): p. 6544-6553.
12	Tao, C., et al., A seven-DNA methylation signature as a novel prognostic biomarker in breast cancer. J Cell Biochem, 2020. 121(3): p. 2385-2393.

## Sheet: S5 TPM Expression
Supplementary Table S5: Transcripts per million (TPM) of genes associated with each DMR
# Expression data of the 9 response-DMRs found within the SETUP study.
		TMEM176A	TMEM176B	GRP	STAC2	CDH8	GRIA4	UNC5D	NELL1	FOXG1	SDR42E1
Responders	VP035_A	41.28	84.99	0.88	2.81	0.06	0.78	0.23	0.06	0	4.84
	LK051_A	10.33	20.69	0	2.63	0.21	0.23	0	0	0	2.91
	SF082_A	19.27	31.09	0.24	9.74	0.27	0.04	0.17	0.08	0.29	3.44
	SS066_A	9.43	16.05	0.09	0.57	0.04	0.26	0.04	0.84	0.71	1.79
	RD061_A	9.8	22.76	0.72	0.18	0.01	0.01	0.2	0.06	0.43	3.66
	SH196_A	105.06	161.97	0.17	0.03	0.26	0	0.02	0	0	2.44
	EL197_A	70.88	132.57	0.88	14.44	0.74	0.5	0.04	0	0	5.31
	VS065_A	140.29	234.46	11.76	29.87	0.72	2.29	0	0.06	0	3.9
	BT084_A	96.36	110.62	15.63	1.9	0.16	0.35	0.03	5.04	0.22	10.84
	LO170_A	44.61	88.52	0.15	1.23	0	0.73	0	0.04	0.09	8.17
	LL053_A	23.75	43.64	44.62	0	0.26	0.03	0	0.39	0	6.83
	MG098_A	2.67	4.42	1.31	0.31	0.21	0	0.04	0	0	3.7
Non-Responders	JR058_A	16.38	25.35	0.48	2.24	0.25	0.11	0.01	0.06	0	1.1
	SN107_A	17.36	42.41	0.8	1.19	0.04	0.23	0	0.04	0.01	2.1
	CC046_A	3.61	10.34	0.08	0.02	0.06	0.03	0	0	0	0.23
	NH032_A	26.42	69.16	0.6	30.18	0.13	0.67	0	0	2.68	6.47
	MS168_A	34.39	59.83	10.9	0.27	0.84	0.18	0.01	0.02	0	2.48
	BH174_A	11.4	13.09	1.3	0.08	0.2	0.03	0	0	0.02	1.91
	VT191_A	22.75	36.34	1.58	0.02	0.23	0	0	0.2	0	0.25
	Responder Average	47.8108	79.315	6.37083	5.30917	0.245	0.435	0.0641667	0.5475	0.145	4.81917
	Non-Responder Average	18.9014	36.6457	2.24857	4.85714	0.25	0.178571	0.00285714	0.0457143	0.387143	2.07714
	p (Welch t-test)	0.0537349	0.0728243	0.326585	0.929042	0.968851	0.233413	0.0289227	0.252191	0.554118	0.0254299

## Sheet: S6 Clinical Survival Analyss
Supplementary Table S6: Survival analysis of SETUP patients using clinical variables and methylation estimated cellular composition, with samples from partial responders included/excluded
# Log-rank and Cox proportional hazards model testing to check for clinical and cellular composition associations with overall survival
		Overall Survival
	Predictor	Partial Responders Included			Partial Responders Excluded
		Log-rank p-value α	HR (95% CI)	Cox ph p-value β	Log-rank p-value α	HR (95% CI)	Cox ph p-value β
	Response to Therapy	0.03	4.76 (1.00-25.0)	0.049	0.008	12.5 (1.28-100)	0.03
	Stage (2 vs 3)	0.08	3.59 (0.77-16.7)	0.102	0.3	2.34 (0.43-12.8)	0.328
	+ Age		3.53 (0.76-16.5)	0.108		2.37 (0.43-13.1)	0.323
	Age	0.8	0.99 (0.92-0.93)	0.647	8.0x10-4	1.09 (0.96-1.24)	0.19
	+ Stage (2 vs 3)		0.99 (0.94-1.05)	0.79		1.09 (0.96-1.23)	0.196
	Purity
	InfiniumPurify	0.151	1.04 (0.98-1.10)	0.225	0.127	1.06 (0.98-1.15)	0.144
	EpiDISH	0.839	1.01 (0.98-1.05)	0.523	0.614	1.01 (0.97-1.06)	0.636
	Cell Fraction
	Fibroblast	0.85	1.01 (0.94-1.09)	0.738	0.76	1.10 (0.95-1.27)	0.198
	B Cell	0.372	0.99 (0.89-1.09)	0.772	0.312	0.98 (0.88-1.10)	0.747
	Natural Killer Cell	0.156	0.91 (0.76-1.08)	0.259	0.297	0.86 (0.66-1.13)	0.279
	Monocytes	0.492	1.02 (0.87-1.15)	0.811	0.904	0.99 (0.80-1.21)	0.896
	CD4+ T-cell	0.961	0.93 (0.83-1.06)	0.279	0.462	0.94 (0.81-1.09)	0.396
	CD8+ T-cell	0.545	1.00 (0.87-1.15)	0.964	0.864	1.01 (0.85-1.20)	0.942
	Eosinophils	0.51	1.13 (0.73-1.77)	0.577	0.545	1.22 (0.76-1.95)	0.415
	Neutrophils	0.392	0.96 (0.80-1.15)	0.659	0.146	0.84 (0.61-1.15)	0.27
	α Calculated as a binary split of cohort. For continuous variables (Age/Purity/Cell Fraction), variables were split as the top 25% vs bottom 75% to reflect the balance of patient survival in the SETUP trial
	β Cox proportional-hazard model (All continuous variables remained continuous for this analysis)

## Sheet: S7 DMR_Survival
Supplementary Table S7: Survival analysis of SETUP patients using DMRs, with samples from partial responders included/excluded
# Cox proportional hazards model for all nine response-DMRs
		SETUP - Partial Responders Excluded					SETUP - Partial Responders Included
	Gene	Hazard1Percentα	Hazard10Percentβ	CIlower	CIupper	Cox ph p-value	Hazard1Percentα	Hazard10Percentβ	CIlower	CIupper	Cox ph p-value
	CDH8	1.13505	3.54934	1.20921	10.4182	0.021125	1.04703	1.58345	1.055	2.37661	0.0265294
	FOXG1	1.12489	3.24404	1.01155	10.4037	0.0477853	1.00188	1.01901	0.719553	1.44309	0.915522
	GRIA4	1.08605	2.283	0.852589	6.11325	0.100461	1.0029	1.02943	0.772872	1.37114	0.842814
	GRP	1.13219	3.46083	1.0395	11.5223	0.0430643	1.05462	1.70206	1.07876	2.68548	0.0222653
	NELL1	1.12144	3.14609	1.17513	8.42283	0.0225402	1.04529	1.55735	1.06929	2.26817	0.0209316
	SDR42E1	1.07728	2.10514	1.03735	4.27209	0.0392549	1.04856	1.60666	0.999623	2.58234	0.0501825
	STAC2	1.13008	3.39689	0.871346	13.2426	0.0781405	1.00837	1.08693	0.611557	1.93182	0.776349
	TMEM176A/B	1.09191	2.40918	1.11741	5.19431	0.0248863	1.03761	1.44658	0.915081	2.28677	0.114072
	UNC5D	1.083	2.21963	1.14222	4.31332	0.0186594	1.03054	1.35098	0.958341	1.9045	0.0859626
	α Hazard ratio calculated for every 1% change in methylation
	β Hazard ratio calculated for every 10% change in methylation. 95% Confidence intervals are calculated from this statistic
